# Supplementary material for: A Comparison of Two Different Slaughter Systems for Lambs. Effects on Carcass Characteristics, Technological Meat Quality and Sensory Attributes
Source: Animals (Basel). 2021 Oct 11;11(10):2935. doi: 10.3390/ani11102935 (PMC8532808; doi:10.3390/ani11102935)
Supplement: Supplementary file 1 [file animals-11-02935-s001.zip]

Archive with 1 entries (1 files):
- animals-1387888-supplementary.pdf
